# Supplementary material for: Association between OX40L polymorphism and type 2 diabetes mellitus in Iranians
Source: BMC Med Genomics. 2024 Jul 9;17:184. doi: 10.1186/s12920-024-01958-9 (PMC11232195; doi:10.1186/s12920-024-01958-9)
Supplement: Supplementary file 2 — Supplementary Material 2 [file 12920_2024_1958_MOESM2_ESM.xlsx]

## Sheet: Sheet1
Supplementary Table 6. The dataset used in our study to analize biochemical parameters, BMI, and genotype and allele frequency
Groups	rs3850641	rs1234313	rs10912580	Age	Sex	FPG	TG	Chol	HDL	IDL	BMI
control	AA	GG	AA	53	female	89	107	162	46	95	22.66
control	AA	GG	AA	44	female	105	135	208	46	98	25.39
control	AA	GG	AA	45	female	101	213	213	48	102	26.91
control	AA	GG	AA	66	female	94	241	158	41	61	27.41
control	AA	GG	AA	44	female	103	170	150	59	69	25.26
control	AA	AG	AA	74	female	108	202	160	50	110	24.22
control	AG	GG	AG	58	male	90	120	185	42	119	26.73
control	AA	GG	AA	43	male	97	123	121	43	72	21.6
control	AA	AG	AG	49	female	90	173	200	49	68	25.26
control	AA	GG	AA	49	male	94	115	162	38	101	28.25
control	AA	AG	AA	40	male	84	163	144	31	80	25.99
control	AA	GG	AA	60	male	95	162	157	40	85	21.6
control	AA	AG	AG	55	female	104	100	196	64	117	22.41
control	AA	AG	AG	49	male	104	122	143	44	85	18.52
control	AA	GG	AA	76	female	85	111	172	49	108	23.62
control	AA	GG	AA	61	female	87	145	156	40	95	17.47
control	AA	GG	AA	61	female	87	145	134	50	102	24.91
control	AG	GG	AA	44	male	83	122	165	45	78	21.46
control	AA	GG	AA	46	female	94	112	205	45	89	27.76
control	AA	GG	AA	77	female	105	140	134	53	130	31.11
control	AG	AG	AG	64	female	94	106	190	47	122	23.23
control	AA	AA	AA	44	female	89	123	135	37	85	23.44
control	AA	GG	AA	51	female	93	186	154	52	69	28.84
control	AA	GG	AA	43	female	110	158	218	57	129	24.39
control	AG	AG	AA	61	female	83	123	136	55	68	29.59
control	AA	GG	AG	59	female	89	104	154	49	110	23.14
control	AA	GG	AA	44	female	98	98	182	46	116	23.31
control	AG	AG	AG	45	male	94	123	190	48	69	22.49
control	AG	GG	AG	26	female	93	164	206	44	129	21.26
control	AA	GG	AG	62	female	93	164	206	44	98	31.25
control	AA	GG	AA	44	female	96	193	123	52	122	31.99
control	AA	AA	AG	41	female	96	131	156	60	65	21.91
control	AG	AG	AA	41	male	96	144	132	42	89	23.15
control	AA	AG	AG	62	male	100	110	198	48	65	26.12
control	AA	GG	AA	49	female	85	122	202	48	130	25.24
control	AG	AG	AG	59	male	93	100	180	47	100	23.84
control	AG	GG	AA	52	male	108	195	163	37	87	24.57
control	AG	GG	AG	49	female	98	165	165	53	87	30.44
control	GG	GG	AA	65	female	92	125	174	40	107	27.46
control	AA	GG	AA	51	female	88	122	197	36	84	21.5
control	AA	GG	AG	57	male	87	84	149	43	89	23.53
control	AA	AG	AG	51	female	91	100	112	53	69	31.25
control	AA	AA	AA	43	female	74	67	153	39	101	31.64
control	AG	AG	AG	45	female	94	124	200	49	89	26.37
control	GG	AA	AA	55	female	87	229	143	45	68	27.89
control	AG	AG	AG	40	male	73	109	148	35	91	27.18
control	AA	GG	GG	76	female	79	185	154	56	87	25.96
control	AG	GG	AG	57	female	84	253	184	37	96	27.59
control	AA	AG	AG	59	female	78	98	188	58	69	27.34
control	AA	GG	AG	47	female	95	91	160	42	100	25.56
control	AA	GG	AA	45	female	87	134	208	42	101	27.34
control	AA	GG	AG	44	male	82	180	184	44	99	22.86
control	AA	GG	AG	44	male	82	203	184	44	99	22.86
control	AA	GG	AG	43	female	89	198	113	46	127	27.41
control	AA	GG	AA	56	female	95	159	190	47	111	32.05
control	AA	AG	AG	52	female	78	92	133	32	83	27.34
control	AA	GG	AA	56	female	88	163	165	44	69	23.19
control	AA	GG	AG	51	female	88	249	137	56	87	26.81
control	AA	AG	AA	42	female	81	91	152	41	93	26.12
control	AA	GG	AG	88	female	96	167	180	51	79	22.89
control	AG	AG	AA	49	female	77	231	153	33	74	27.68
control	AA	GG	AG	44	female	96	137	177	46	104	27.18
control	AA	AG	AA	56	female	80	142	132	49	100	27.76
control	AA	AG	AA	40	female	94	81	150	41	93	31.22
control	AA	GG	AG	52	female	104	130	201	38	68	24.98
control	AA	GG	AG	40	male	100	39	98	33	57	24.46
control	AA	GG	AA	40	female	94	101	146	30	96	29.38
control	AA	GG	AG	46	male	91	179	154	70	106	22.35
control	AA	GG	AA	48	female	80	96	180	42	119	22.32
control	AA	GG	AG	42	female	80	85	161	34	110	20.83
control	AG	AG	GG	61	female	90	111	177	44	118	27.34
control	AA	AA	AG	43	male	83	92	133	38	77	21.1
control	AA	GG	AG	51	female	97	227	143	53	86	21.08
control	AA	GG	AG	46	female	87	127	145	31	89	27.34
control	AG	AG	AA	41	female	80	228	203	50	112	25.53
control	AA	GG	AG	41	female	80	228	203	50	112	25.53
control	AA	GG	AA	41	female	89	222	154	48	59	22.86
control	AG	AG	AG	50	female	87	76	169	46	108	22.86
control	AG	AG	AG	50	female	87	76	169	46	108	22.86
control	AA	AG	AG	47	female	84	211	129	31	56	24.97
control	AA	GG	AA	53	female	81	140	174	37	109	23.12
control	AA	AA	AG	48	female	97	111	120	32	76	28.3
control	AG	AG	AG	46	female	71	127	145	55	68	28.23
control	AA	AG	AG	45	female	97	134	145	27	91	23.71
control	AA	GG	AA	55	male	103	72	193	44	99	28.72
control	AG	AG	AG	60	female	97	189	165	43	100	31.25
control	AA	AG	AG	41	male	96	153	201	45	90	24.49
control	AG	AG	AG	84	female	99	124	186	40	121	22.89
control	GG	AA	AA	34	female	99	90	162	35	109	27.89
control	AA	GG	AA	46	female	104	170	150	37	79	28.37
control	AA	GG	AG	41	female	106	66	186	34	76	26.29
control	AG	AG	AG	54	female	106	191	179	34	107	27.41
control	AA	AA	AG	56	female	96	157	123	56	68	34.63
control	AG	AG	AG	44	female	101	126	167	36	80	21.45
control	GG	AA	AG	41	female	85	57	137	33	93	18.82
control	AG	AG	AG	41	female	106	66	186	34	98	26.29
control	AA	GG	GG	65	male	96	147	143	35	79	23.84
control	AG	AG	AG	45	female	93	163	209	33	78	24.97
control	AA	AG	AG	52	female	101	89	218	36	80	24.22
control	AA	AG	AG	54	male	96	196	159	37	83	26.51
control	AA	GG	AG	40	female	100	119	178	49	110	29.36
control	AA	GG	AA	66	female	105	194	178	47	65	28.51
control	AA	GG	AG	58	male	95	116	202	46	65	23.51
control	AA	GG	AA	44	female	84	79	157	42	99	25.53
control	AA	AG	AA	45	female	105	153	134	38	98	28.3
control	AA	AG	GG	50	female	99	148	170	42	98	23.39
control	AG	AG	AG	42	female	94	72	156	35	107	31.55
control	AA	GG	AA	50	female	109	277	154	46	70	26.35
control	AA	AG	AG	43	male	94	183	165	45	76	25.93
control	AA	GG	AA	60	female	108	135	196	35	57	31.22
control	AG	AG	AG	51	female	110	90	100	43	89	26.26
control	AA	GG	AA	44	female	86	230	100	28	110	28.4
control	AA	AG	AG	53	female	94	86	132	40	70	24.97
control	AA	AG	AG	54	female	100	186	167	38	78	29.59
control	AA	AA	GG	41	male	110	134	179	32	120	26.93
control	AA	GG	AA	47	female	109	123	173	38	110	25.39
control	AA	AG	AG	44	female	89	96	177	33	125	29.24
control	AG	AG	AG	52	male	100	129	183	39	118	24.06
control	AA	GG	AA	47	female	83	172	112	40	117	22.06
control	AA	GG	AA	54	female	101	184	134	28	131	32.02
control	AA	AG	AG	40	female	88	111	158	37	110	23.53
control	AA	AA	GG	53	female	96	105	167	43	60	35.6
control	AA	GG	AA	50	female	90	102	152	45	87	20.82
control	AA	GG	AA	63	female	86	114	158	32	97	29.3
control	AG	AG	AG	42	female	94	123	134	55	128	25
control	AA	AG	AG	54	female	86	215	165	51	79	24.14
control	AA	AA	GG	52	female	68	134	161	32	102	28.4
control	AG	AG	AG	71	female	89	90	156	40	79	24.61
control	AG	AG	AG	43	female	83	87	123	37	79	28.52
control	AA	AG	AG	42	male	84	192	162	47	77	29.76
control	AA	GG	AA	59	male	87	170	111	29	120	27.43
control	GG	AA	AG	54	male	95	134	152	34	91	23.31
control	AG	AG	AG	52	female	106	177	111	28	48	36.31
control	AA	AG	AG	52	male	85	72	168	35	119	26.35
control	AA	GG	AA	75	male	68	178	179	39	104	26.45
control	AG	AG	AG	44	female	80	119	160	40	130	26.17
control	AA	AG	AG	61	female	98	145	165	36	100	24.77
control	AG	AG	AG	46	female	80	143	169	44	96	27.85
control	GG	AA	AA	52	male	93	282	140	43	120	24.84
control	AA	GG	AA	51	female	78	121	114	26	64	25.1
control	AA	GG	AG	72	female	85	187	160	50	80	30.47
control	AG	AG	AG	75	female	104	56	166	39	116	22.22
control	AA	AA	AG	42	female	87	96	195	45	99	23.73
control	AA	AG	AG	53	female	102	65	164	39	112	39.03
control	GG	AA	AG	65	male	102	213	220	31	90	25.35
control	AG	AG	AG	48	female	98	134	179	37	60	34.93
control	AA	GG	GG	45	female	92	68	184	36	90	23.12
control	AG	AG	AG	70	female	88	103	201	55	70	26.16
control	AA	AG	AG	44	female	92	195	193	39	117	25.53
control	AA	AG	AG	65	female	94	137	180	48	80	25.91
control	AA	GG	AG	59	female	104	197	180	52	125	26.37
control	AA	GG	GG	80	female	97	124	158	32	101	24.97
control	AA	GG	AG	48	female	82	178	200	20	111	25.39
control	AA	GG	AG	50	male	96	91	201	42	90	25.35
control	AA	AG	AG	58	female	104	160	200	55	59	23.07
control	AA	AG	AG	44	female	93	190	197	27	78	31.64
control	AG	AG	AA	47	male	85	107	203	37	79	30.1
control	AA	GG	AG	43	female	89	91	191	47	100	32.05
control	AA	AG	AA	45	male	94	236	200	43	110	27.14
control	AA	GG	AA	46	female	87	162	189	40	120	30.44
control	AA	AG	GG	78	female	97	154	180	41	112	29.52
control	AA	GG	AG	45	female	79	122	177	31	122	31.24
control	AA	AG	AA	53	female	85	100	163	39	104	21.64
control	AA	AG	AG	40	male	109	160	157	26	99	25.25
control	AA	AA	AA	56	male	81	231	200	45	97	28.34
control	AA	GG	AG	49	male	78	243	197	32	116	26.99
control	AA	AG	AA	61	female	102	244	214	36	98	30.48
control	AA	GG	AG	62	female	93	122	218	36	90	32.46
control	AA	GG	AG	67	female	95	140	180	45	107	26.78
control	AA	GG	GG	82	female	102	76	159	34	110	28.51
control	AA	AG	AA	53	male	96	114	186	35	120	29.32
control	AA	AA	AG	58	male	96	141	216	44	110	25.56
control	AA	GG	AA	58	female	80	136	211	51	133	22.06
control	AA	GG	AG	72	male	79	61	156	40	104	27.34
control	AA	AG	AA	44	male	87	192	170	95	49	23.36
control	AA	GG	AG	44	male	95	111	166	33	111	26.3
control	AA	AA	AA	52	male	88	89	100	29	53	24.93
control	AA	AG	AG	51	male	93	72	192	52	126	18.34
control	AA	GG	AA	37	female	86	260	220	42	126	25.4
control	AA	AG	AG	61	male	100	141	133	33	72	27.34
control	AA	GG	AA	63	female	105	233	152	78	125	25.4
control	GG	AA	GG	42	female	87	109	211	52	137	24.14
control	AA	GG	AG	44	male	87	192	211	95	49	23.36
control	AA	AG	GG	50	male	99	102	206	56	130	26.04
diabetic case	AA	AG	AA	43	male	110	158	218	57	129	24.39
diabetic case	AA	AG	GG	71	female	179	197	272	56	150	26.37
diabetic case	AG	AG	AG	57	female	248	156	252	60	150	26.04
diabetic case	AA	GG	AA	57	female	248	150	252	60	140	26.04
diabetic case	AA	AG	AG	43	male	268	263	212	38	121	24.57
diabetic case	AA	AA	AA	68	female	157	284	242	44	141	43.7
diabetic case	AG	AG	AG	79	male	200	300	260	56	117	23.67
diabetic case	AA	GG	AA	54	female	145	135	246	53	66	22.06
diabetic case	AA	AG	AG	62	female	150	457	247	50	106	26.72
diabetic case	AA	AG	AG	47	male	210	160	229	58	154	25.16
diabetic case	AA	AA	GG	47	female	179	430	252	49	117	26.4
diabetic case	AG	GG	AA	48	female	153	217	176	44	89	41
diabetic case	AA	AG	AG	46	female	250	109	254	65	167	33.32
diabetic case	AG	AG	AG	42	female	300	219	215	44	127	23.42
diabetic case	AG	GG	AG	57	female	168	130	170	63	164	27.24
diabetic case	AA	AG	AG	63	female	171	149	180	72	180	24.84
diabetic case	AG	AG	AG	46	male	199	104	256	362	17	26.2
diabetic case	AA	AA	GG	75	female	290	140	210	20	53	22.67
diabetic case	AA	GG	GG	41	female	190	108	206	46	138	37.11
diabetic case	AA	GG	AA	58	female	204	105	246	74	151	28.12
diabetic case	AG	AG	AG	45	male	200	204	155	37	77	25.39
diabetic case	AA	AG	AG	47	female	158	247	214	39	126	34.11
diabetic case	AA	AA	GG	54	female	167	304	231	52	118	31.64
diabetic case	AG	AG	AG	84	male	203	171	192	48	110	23.29
diabetic case	AG	AG	AG	52	male	300	112	155	51	200	27.73
diabetic case	AA	AG	AG	50	female	300	140	228	46	143	31.25
diabetic case	AA	GG	AA	53	male	150	168	144	35	75	38.3
diabetic case	GG	AA	AG	51	female	210	340	206	41	39	25.86
diabetic case	AG	AG	AG	67	female	300	202	199	52	107	30.78
diabetic case	AA	AG	AG	57	female	190	129	150	43	93	23.42
diabetic case	AA	GG	AA	42	female	268	196	243	55	149	30.41
diabetic case	AG	AG	AG	59	female	180	163	187	43	111	25.48
diabetic case	AG	AG	AG	40	female	200	196	247	53	155	27.19
diabetic case	AG	AG	AG	59	female	160	194	160	53	190	24.03
diabetic case	GG	AA	AA	50	female	154	206	161	35	85	29.38
diabetic case	AA	GG	AG	73	male	244	236	163	30	86	25.47
diabetic case	AA	GG	AG	49	male	180	137	189	45	117	32
diabetic case	AG	AG	AG	72	female	200	140	134	26	50	25
diabetic case	AA	AA	AG	45	female	260	165	193	35	125	26.35
diabetic case	AG	AG	AG	61	female	170	216	208	41	124	24.98
diabetic case	GG	AA	AG	42	female	183	206	207	42	124	29.05
diabetic case	AG	AG	AG	70	female	190	115	213	48	142	29.9
diabetic case	AA	GG	GG	55	female	140	231	176	40	90	30.22
diabetic case	AG	AG	AG	49	male	160	137	189	45	117	23.57
diabetic case	AA	AG	AG	57	female	194	112	220	54	153	30.49
diabetic case	AA	AG	AG	71	female	210	120	155	41	84	28.67
diabetic case	AA	GG	AG	61	female	223	290	200	43	99	35
diabetic case	AA	GG	AA	56	female	150	106	240	50	169	29
diabetic case	AA	GG	AG	56	female	210	187	172	33	102	25.39
diabetic case	AA	GG	AA	63	female	200	170	192	47	131	23.31
diabetic case	AA	AG	AA	70	female	220	123	169	51	93	38.29
diabetic case	AA	AG	GG	43	female	300	231	199	44	109	34.6
diabetic case	AG	AG	AG	57	female	240	127	149	46	78	39.95
diabetic case	AA	GG	AA	58	female	140	188	180	24	39	24.24
diabetic case	AA	AG	AG	38	female	215	300	180	52	119	27.43
diabetic case	AA	GG	AA	51	male	150	160	155	34	107	27.68
diabetic case	AG	AG	AG	47	male	183	159	214	42	140	31.59
diabetic case	AA	GG	AA	48	male	188	120	203	39	140	27.64
diabetic case	AA	AG	AG	61	male	244	206	217	50	126	25.89
diabetic case	AA	AG	AG	47	female	300	361	170	58	140	32.8
diabetic case	AA	AA	GG	83	male	154	118	145	70	126	24.98
diabetic case	AA	GG	AA	60	male	310	486	180	40	146	25.35
diabetic case	AA	AG	AG	59	male	230	268	108	35	19	37.8
diabetic case	AG	AG	AG	63	female	146	128	173	45	102	46.67
diabetic case	AA	GG	AA	53	male	310	190	182	40	104	22.84
diabetic case	AA	GG	AA	50	female	219	179	234	48	150	25.81
diabetic case	AG	AG	AG	69	female	244	115	195	43	129	29
diabetic case	AG	AA	GG	40	female	170	203	195	34	120	29.3
diabetic case	AA	AG	AA	47	female	260	136	140	31	82	26.22
diabetic case	AA	GG	AA	81	female	148	289	231	41	176	29.05
diabetic case	AG	AG	AG	44	female	290	119	221	47	150	25.39
diabetic case	AA	AG	AG	50	female	156	230	173	46	113	29.14
diabetic case	AA	AA	GG	63	male	270	192	229	39	152	34.29
diabetic case	AG	AG	AG	51	male	170	190	215	33	144	28.37
diabetic case	AG	AG	AG	40	female	250	265	195	37	86	30.04
diabetic case	AG	AG	GG	57	male	150	170	235	40	80	29.14
diabetic case	AA	GG	AA	57	male	299	174	165	39	91	27.4
diabetic case	GG	AA	AG	50	male	186	261	165	32	81	31.25
diabetic case	AG	AG	AG	55	female	240	162	160	50	177	27.48
diabetic case	AA	AG	AG	48	female	164	163	141	42	66	22.23
diabetic case	AA	GG	AA	47	female	142	165	191	42	116	26.56
diabetic case	AG	AG	AG	58	female	150	184	204	48	119	25.46
diabetic case	AG	AG	AG	51	female	215	183	209	38	134	31.22
diabetic case	AG	AG	AG	59	female	270	211	236	38	156	31.24
diabetic case	GG	AA	AG	67	female	155	345	180	37	77	22.27
diabetic case	AA	GG	AG	40	female	234	200	198	36	122	30.04
diabetic case	AA	GG	AG	50	female	144	212	170	44	180	27.73
diabetic case	AG	AG	AG	49	female	266	344	240	40	131	27.82
diabetic case	AA	AA	AG	60	female	258	119	226	45	157	23.34
diabetic case	AG	AG	AG	46	female	148	95	170	44	179	26.37
diabetic case	GG	AA	AG	46	male	198	204	195	48	106	22.04
diabetic case	AG	AG	AG	64	male	190	146	159	31	99	25.14
diabetic case	AA	GG	GG	44	female	189	214	197	34	120	32.05
diabetic case	AG	AG	AG	50	female	155	190	210	36	136	29.38
diabetic case	AA	AG	AG	67	female	149	141	224	45	151	32.39
diabetic case	AG	AG	AG	53	male	290	170	212	36	142	32.14
diabetic case	AA	GG	AG	49	male	142	84	170	28	57	22.31
diabetic case	AA	AG	AA	57	female	167	199	193	35	118	35.16
diabetic case	AA	GG	AG	57	female	173	155	195	35	129	36
diabetic case	AA	GG	AA	43	male	189	169	219	37	148	28.4
diabetic case	AA	AG	AG	46	male	166	104	250	53	176	31.62
diabetic case	AA	AG	GG	65	female	270	123	160	46	196	26.22
diabetic case	AG	AG	AG	48	male	167	111	181	45	114	27.61
diabetic case	AA	AA	AA	54	male	260	123	194	46	134	23.44
diabetic case	AA	AG	AG	65	male	267	124	162	43	103	31
diabetic case	AA	GG	AA	47	female	168	141	187	42	117	28.4
diabetic case	AG	AG	AG	47	female	168	141	187	42	117	28.4
diabetic case	AA	AG	AG	61	female	144	181	270	43	191	35.84
diabetic case	AG	AG	AG	49	female	141	235	227	38	142	26.12
diabetic case	AA	AG	AG	74	male	183	164	205	36	136	34.05
diabetic case	GG	AA	GG	74	female	168	151	203	42	136	23.01
diabetic case	AG	GG	AA	50	male	264	118	204	33	147	23.31
diabetic case	AA	AG	AG	75	male	230	132	259	37	196	27.34
diabetic case	AG	AG	AG	60	female	190	160	262	57	186	27.73
diabetic case	AA	GG	AA	73	female	135	375	190	50	164	27.59
diabetic case	AA	GG	AA	48	female	180	217	190	47	180	25.3
diabetic case	AG	AG	AG	59	female	263	109	104	31	51	27.11
diabetic case	AA	AA	GG	54	female	290	147	202	34	139	25.95
diabetic case	AA	GG	AA	59	male	310	103	189	47	121	26.78
diabetic case	AA	GG	AA	82	male	144	231	150	40	95	22.77
diabetic case	AG	AG	AG	64	female	270	243	158	38	71	31.22
diabetic case	AA	AG	AG	54	female	270	140	171	36	115	27.06
diabetic case	AA	AA	GG	64	female	230	104	201	43	137	26.22
diabetic case	AG	AG	AG	57	female	167	140	231	43	168	27.06
diabetic case	AG	AG	AG	75	female	138	120	220	38	164	22.51
diabetic case	AA	AG	AG	55	female	225	165	170	53	184	27.85
diabetic case	AA	GG	AA	64	female	290	104	201	43	137	26.22
diabetic case	GG	AA	AG	61	female	300	124	220	45	150	21.23
diabetic case	AG	AG	AG	63	male	176	161	194	45	120	25.51
diabetic case	AA	AG	AG	77	female	290	208	220	48	130	40.43
diabetic case	AA	GG	AA	57	female	280	134	163	38	111	25.11
diabetic case	AG	AG	AG	56	female	270	119	160	21	110	26.35
diabetic case	AG	AG	AG	55	female	240	311	198	39	97	26.17
diabetic case	AG	AG	AG	53	female	156	232	190	53	198	21.3
diabetic case	GG	AA	AA	60	female	153	167	232	45	154	28.4
diabetic case	AA	GG	AA	65	female	282	127	135	39	71	22.22
diabetic case	AA	GG	AG	55	female	280	209	219	38	139	29.05
diabetic case	AG	AG	AG	49	female	290	300	190	47	167	25.91
diabetic case	AA	AA	AG	45	female	150	173	180	50	150	25.91
diabetic case	AG	AG	AG	67	female	230	259	146	33	61	28.58
diabetic case	GG	AA	AG	48	female	222	300	181	31	60	31.11
diabetic case	AG	AG	AG	75	male	270	161	257	49	176	28.23
diabetic case	AA	GG	GG	40	female	154	170	174	37	118	30.84
diabetic case	AG	AG	AG	66	male	297	260	218	48	118	20.7
diabetic case	AA	AG	AG	40	female	229	123	159	40	102	21.05
diabetic case	AA	AG	AG	67	female	278	243	147	55	43	27.89
diabetic case	AA	AG	AG	50	female	240	181	150	35	79	27.34
diabetic case	AA	AG	GG	75	female	255	213	274	59	172	28.3
diabetic case	AA	GG	AG	75	female	155	213	274	59	172	28.3
diabetic case	AA	AA	AG	65	male	212	202	170	45	85	26.81
diabetic case	AA	AG	AG	58	female	280	160	168	36	100	24.61
diabetic case	AA	AG	AG	77	male	290	110	167	23	122	25.95
diabetic case	AG	AG	AA	58	female	227	112	170	31	61	22.41
diabetic case	AG	GG	AG	40	female	156	104	180	29	59	37.26
diabetic case	AG	AG	AA	49	female	155	300	215	46	77	27
diabetic case	GG	GG	AA	70	female	212	150	190	71	147	20.57
diabetic case	AG	AG	GG	56	female	189	210	190	58	134	24.09
diabetic case	AA	GG	AG	67	female	138	143	170	36	42	26.81
diabetic case	AG	AG	GG	71	male	233	187	160	46	123	29.41
diabetic case	AG	AG	AG	45	male	132	214	102	53	141	25.16
diabetic case	AA	AA	AA	42	female	260	230	251	46	134	30.33
diabetic case	GG	GG	AG	58	female	194	207	169	51	132	30.41
diabetic case	AA	AG	AA	62	female	176	189	102	60	109	34.96
diabetic case	AG	AG	AG	57	female	136	218	180	49	86	29.43
diabetic case	AA	GG	AG	50	male	140	190	146	45	115	25.65
diabetic case	AA	GG	GG	66	female	157	145	142	43	74	27.64
diabetic case	AG	AG	AA	49	female	191	200	190	42	97	30
diabetic case	AA	AA	AG	62	male	280	172	218	74	54	24.45
diabetic case	AG	AG	AG	73	male	157	172	190	36	77	24
diabetic case	AA	AA	AG	50	female	144	277	119	63	130	25.81
diabetic case	AG	AG	AA	53	male	190	127	193	43	125	31.41
diabetic case	AA	AG	AG	57	female	264	149	121	28	63	29.9
diabetic case	AA	AA	AA	52	male	267	112	190	51	253	27.73
diabetic case	AG	AG	AG	46	female	145	237	217	72	122	25.34
diabetic case	AG	AG	AG	36	male	148	150	290	68	190	27
diabetic case	AG	AG	GG	51	female	200	300	206	41	39	25.86
diabetic case	AA	GG	AA	38	female	136	130	149	44	90	26.56
diabetic case	GG	AA	AG	42	female	268	196	243	55	149	30.41
diabetic case	AG	AG	AG	65	male	189	140	125	50	66	29
diabetic case	AG	AG	GG	37	female	130	170	239	55	150	26.08
diabetic case	AA	AG	GG	38	female	180	188	220	49	133	20.55
diabetic case	GG	AA	AA	62	female	278	243	147	55	43	27.89
diabetic case	AA	AG	AA	35	male	149	229	194	42	106	22.68
diabetic case	AG	GG	AG	37	female	278	170	239	55	150	26.08
BMI: body mass index, FBG: fasting blood glucose, HDL-C: high density lipoprotein cholesterol, LDL-C: low density lipoprotein cholesterol, TC: total cholesterol, TG: triacylglycerol.
